# Supplementary material for: TRGdb: a universal resource for the exploration of taxonomically restricted genes in bacteria
Source: Database (Oxford). 2023 Aug 8;2023:baad058. doi: 10.1093/database/baad058 (PMC10410690; doi:10.1093/database/baad058)
Supplement: baad058_Supp [file baad058_supp.zip › suppl_data/Supplementary Table 1.xlsx]

## Sheet: Sheet1
Supplementary Table 1: Word counts (greater than 200) extracted from NCBI protein records of the TRG proteins.
keyword	count
hypothetical	3261446
partial	159409
plasmid	29785
uncharacterised	26233
domain-containing	23884
unknown	17479
conserved	10264
putative	9652
membrane	8597
uncharacterized	5522
regulator	4058
transcriptional	3364
subunit	2957
exported	2856
lipoprotein	2706
transporter	2681
helix-turn-helix	2573
sorting	2441
cell	2430
unnamed	2140
factor	1953
domain	1799
pep-cterm	1774
repeat	1727
wall	1688
system	1605
anchor	1406
peptide	1300
secretion	1296
signal	1244
abc	1227
polymerase	1148
secreted	1136
kinase	1128
lpxtg	1110
phage	1099
bacteriocin	1062
rna	1039
atpase	1008
permease	973
dna	927
predicted	909
outer	903
dna-binding	884
histone	877
duf3077	797
transport	789
n-terminal	771
dehydrogenase	766
zinc	755
synthase	740
atp-binding	739
flagellar	730
sigma	679
sporulation	654
biosynthesis	647
duf732	635
hydrolase	593
ribbon	583
tonb	572
phosphatase	569
prepilin-type	566
oxidoreductase	566
peptidase	563
histidine	562
cleavage/methylation	561
t9ss	551
twin-arginine	544
ripp	532
endonuclease	523
translocation	523
precursor	521
pilz	510
cytochrome	497
acid	494
assembly	492
protease	490
transmembrane	486
tetratricopeptide	480
secretion-associated	474
sensor	471
ribosomal	466
regulatory	462
lyase	457
transducer	455
component	453
plectrovirus-related	452
transposase	446
substrate-binding	445
beta-barrel	440
energy	435
methyltransferase	429
esx-1	426
division	417
repeat-containing	409
unverified_org	402
adenylosuccinate	401
unverified_contam	389
binding	383
chaperone	378
ribbon-helix-helix	373
superfamily	370
rdla	366
mmpl	362
surface	359
glimmer/critica	357
repair	356
heat	354
reductase	354
immunity	353
toxin-antitoxin	352
leader	348
synthetase	344
carboxypeptidase	344
toxin	339
copg	336
antitoxin	318
cys-rich	318
abc-type	316
marr	316
response	315
oxidase	315
hnh	315
inhibitor	312
ankyrin	311
sigma-70	309
feob-associated	307
unannotated	296
lanthipeptide	295
pilus	293
regulatory-like	293
porin	292
duf5133	292
pathway	284
lpxtg-motif	280
duf6124	279
initiation	274
gnat	274
n-acetyltransferase	270
protein;	269
integral	267
penicillin-binding	263
sam-dependent	263
spo0e	259
chemotaxis	259
lasso	258
mycobacterium	257
nadhubiquinone	256
k+-transporting	252
secretory	251
cutinase	251
orfan	250
transferase	249
xre	248
yjcz	246
duf1127	246
c-terminal	242
duf3558	242
spore	241
cyclic	241
exporter	240
chromosome	239
spiroplasma	237
synthesis	235
fxsxx-cooh	234
enzyme	233
accessory	233
translocase	229
helicase	228
target	227
pe-pgrs	227
lactone	227
lactobin	225
a/cerein	224
autoinducer	221
serine	221
spor	220
peptide-containing	219
resistance	218
amino	218
beta-propeller	215
ribonuclease	213
duf3592	209
transcription	206
f-box	205
tail	205
cwsa	203
translation	203
short-chain	202
sco1431	200
anti-sigma	200
